# Supplementary material for: An interspecific foraging association with polar bears increases foraging opportunities for avian predators in a declining Arctic seabird colony
Source: Ecol Evol. 2024 Mar 11;14(3):e11012. doi: 10.1002/ece3.11012 (PMC10926061; doi:10.1002/ece3.11012)
Supplement: Supplementary file 2 — Data S2. [file ECE3-14-e11012-s002.csv]

date	drone_num	drone_id	eider_id	eider_flush	bear_visit_anytime	bear_visit	bear_visit_time	bear_eat_egg	num_gull_in_frame	gull_visit	gull_eat_egg	gull_id	gull_visit_time	gull_visit_bear_position	eider_displacement_type	eider_return2	eider_return	initial_eider_return_time
07-11-2017	6	July11_bear1_forage3_final	coei_045	0:07:16	Y	Y	7:35	N	0	N					near	No	No
07-11-2017	6	July11_bear1_forage3_final	coei_046	0:07:24	Y	Y	7:37	N	2	N					medium	No	No
07-11-2017	6	July11_bear1_forage3_final	coei_047	0:08:19	Y	Y	8:32	Y	3	N					far	No	No
07-11-2017	6	July11_bear1_forage3_final	coei_048	0:08:19	N	N			3	N					far	No	No
07-11-2017	6	July11_bear1_forage3_final	coei_049	0:08:26	N	N			4	N					near	No	No
07-11-2017	6	July11_bear1_forage3_final	coei_050	0:09:05	N	N			5	N					near	No	No
07-11-2017	6	July11_bear1_forage3_final	coei_051	0:09:23	N	N			5	N					near	Yes	Yes	9:31
07-11-2017	6	July11_bear1_forage3_final	coei_052	0:09:23	N	N			5	N					near	No	No
07-11-2017	6	July11_bear1_forage3_final	coei_053	0:09:46	N	N			2	N					off-camera	No	No
07-11-2017	6	July11_bear1_forage3_final	coei_054	0:09:52	N	N			2	N					near	Yes	Yes	13:51
07-11-2017	6	July11_bear1_forage3_final	coei_055	0:10:04	Y	Y	10:06	Y	2	Y	Y	gullvisit_01	11:36	B	far	Yes	Yes	11:53
07-11-2017	6	July11_bear1_forage3_final	coei_056	0:10:24	Y	Y	11:14	Y	1	N					medium	Yes	Yes	10:50
07-11-2017	6	July11_bear1_forage3_final	coei_057	0:11:34	Y	Y	11:36	Y	3	Y	N	gullvisit_02	13:39	B	medium	Yes	Yes	13:39
07-11-2017	6	July11_bear1_forage3_final	coei_058	0:11:33	N	N			4	Y	N	gullvisit_03	14:05	B	far	No	No
07-11-2017	6	July11_bear1_forage3_final	coei_059	0:13:28	N	N			5	N					far	Yes	Yes	14:40
07-11-2017	6	July11_bear1_forage3_final	coei_060	0:15:01	N	N			6	N					off-camera	No	No
07-11-2017	6	July11_bear1_forage3_final	coei_061	0:15:18	N	N			7	N					off-camera	No	No
07-11-2017	6	July11_bear1_forage3_final	coei_062	0:15:27	Y	Y	15:31	N	7	N					medium	No	No
07-11-2017	1	July11_bear1_forage1_final	coei_001	0:09:35	N	N			1	N					far	No	No
07-11-2017	1	July11_bear1_forage1_final	coei_002	0:09:40	Y	Y	9:52	Y	1	N					medium	No	No
07-11-2017	1	July11_bear1_forage1_final	coei_003	0:10:51	Y	Y	11:00	Y	1	N					medium	No	No
07-11-2017	1	July11_bear1_forage1_final	coei_004	0:10:51	Y	Y	11:07	Y	1	N					medium	No	No
07-11-2017	1	July11_bear1_forage1_final	coei_005	0:10:59	Y	Y	12:47	Y	0	N					medium	No	No
07-11-2017	1	July11_bear1_forage1_final	coei_006	0:11:58	N	N			0	N					far	No	No
07-11-2017	1	July11_bear1_forage1_final	coei_007	0:12:05	N	N			0	N					near	Yes	Yes	12:11
07-11-2017	1	July11_bear1_forage1_final	coei_008	0:18:46	Y	Y	19:47	Y	0	N					far	No	No
07-11-2017	2	July11_bear1_forage1_final	coei_009	0:23:10	N	N			0	N					medium	No	No
07-11-2017	2	July11_bear1_forage1_final	coei_010	0:23:31	N	N			0	N					far	No	No
07-11-2017	2	July11_bear1_forage1_final	coei_011	0:23:39	Y	Y	23:46	Y	0	N					medium	No	No
07-11-2017	2	July11_bear1_forage1_final	coei_012	0:23:34	N	N			0	N					near	Yes	Yes	24:24:00
07-11-2017	2	July11_bear1_forage1_final	coei_013	0:23:34	N	N			0	N					off-camera	Yes	Yes
07-11-2017	2	July11_bear1_forage1_final	coei_014	0:23:36	Y	Y	27:43	Y	0	N					near	No	No
07-11-2017	2	July11_bear1_forage1_final	coei_016	0:24:29	N	N			0	N					near	Yes	Yes	24:36:00
07-11-2017	2	July11_bear1_forage1_final	coei_017	0:24:55	N	N			0	N					near	No	No
07-11-2017	2	July11_bear1_forage1_final	coei_018	0:30:02	N	N			1	N					near	No	No
07-11-2017	2	July11_bear1_forage1_final	coei_019	0:30:02	N	N			1	N					near	No	No
07-11-2017	2	July11_bear1_forage1_final	coei_020	0:30:02	N	N			1	N					far	No	No
07-11-2017	2	July11_bear1_forage1_final	coei_021	0:30:05	N	N			2	N					off-camera	No	No
07-11-2017	2	July11_bear1_forage1_final	coei_022	0:30:10	N	N			1	N					near	No	No
07-11-2017	2	July11_bear1_forage1_final	coei_023	0:30:12	N	N			2	N					near	Yes	Yes	30:27
07-11-2017	2	July11_bear1_forage1_final	coei_024	0:30:16	N	N			1	N					far	No	No
07-11-2017	2	July11_bear1_forage1_final	coei_025	0:30:16	N	N			1	N					medium	No	No
07-11-2017	2	July11_bear1_forage1_final	coei_026	0:30:18	N	N			0	N					near	No	No
07-11-2017	2	July11_bear1_forage1_final	coei_027	0:30:19	N	N			0	N					off-camera	No	No
07-11-2017	2	July11_bear1_forage1_final	coei_028	0:30:24	N	N			1	N					far	Yes	Yes	30:41
07-11-2017	2	July11_bear1_forage1_final	coei_029	0:30:28	N	N			2	N					near	No	No
07-11-2017	2	July11_bear1_forage1_final	coei_030	0:30:34	N	N			0	N					medium	Yes	Yes	30:56:00
07-11-2017	2	July11_bear1_forage1_final	coei_031	0:30:34	N	N			0	N					near	Yes	Yes	30:53:00
07-11-2017	2	July11_bear1_forage1_final	coei_032	0:30:34	N	N			0	N					near	Yes	Yes	30:56:00
07-11-2017	2	July11_bear1_forage1_final	coei_033	0:30:38	N	N			0	N					near	No	No
07-11-2017	2	July11_bear1_forage1_final	coei_034	0:30:39	N	N			0	N					near	No	No
07-11-2017	2	July11_bear1_forage1_final	coei_035	0:31:10	N	N			2	N					far	No	No
07-11-2017	2	July11_bear1_forage1_final	coei_036	0:31:28	N	N			0	N					far	No	No
07-11-2017	2	July11_bear1_forage1_final	coei_037	0:31:31	N	N			0	N					far	No	No
07-11-2017	2	July11_bear1_forage1_final	coei_038	0:31:32	N	N			0	N					near	No	No
07-11-2017	2	July11_bear1_forage1_final	coei_039	0:31:33	N	N			0	N					medium	No	No
07-11-2017	2	July11_bear1_forage1_final	coei_040	0:31:41	N	N			0	N					medium	No	No
07-11-2017	2	July11_bear1_forage1_final	coei_041	0:31:41	N	N			0	N					medium	No	No
07-11-2017	2	July11_bear1_forage1_final	coei_042	0:32:04	N	N			0	N					off-camera	No	No
07-11-2017	2	July11_bear1_forage1_final	coei_043	0:32:06	N	N			0	N					medium	No	No
07-11-2017	2	July11_bear1_forage1_final	coei_044	0:32:09	N	N			0	N					near	No	No
07-15-2017	8	July15_bear1_forage1_final	coei_063	0:12:20	N	N			0	N					far	No	No
07-15-2017	8	July15_bear1_forage1_final	coei_064	0:14:06	N	N			0	N					near	No	No
07-15-2017	9	July15_bear1_forage1_final	coei_065	0:32:15	Y	Y	34:11	Y	3	N					near	No	No
07-15-2017	9	July15_bear1_forage1_final	coei_066	0:33:06	N	N			3	N					near	Yes	Yes	33:08:00
07-15-2017	9	July15_bear1_forage1_final	coei_067	0:35:17	N	N			1	N					near	No	No
07-15-2017	9	July15_bear1_forage1_final	coei_068	0:35:17	N	N			1	N					near	No	No
07-15-2017	9	July15_bear1_forage1_final	coei_069	0:35:29	N	N			4	N					medium	Yes	Yes	35:58:00
07-15-2017	9	July15_bear1_forage1_final	coei_070	0:35:29	Y	Y	35:40	N	4	Y	N	gullvisit_04	36:06	B	medium	Yes	Yes	36:05:00
07-15-2017	9	July15_bear1_forage1_final	coei_071	0:35:33	N	N			4	N					medium	Yes	Yes	36:04:00
07-15-2017	9	July15_bear1_forage1_final	coei_072	0:35:29	N	N			4	N					medium	Yes	Yes	35:56:00
07-15-2017	9	July15_bear1_forage1_final	coei_073	0:35:34	N	N			4	Y	N	gullvisit_05	36:14	B	far	Yes	Yes	36:18:00
07-15-2017	9	July15_bear1_forage1_final	coei_074	0:35:36	N	N			4	N					near	Yes	Yes	36:01:00
07-15-2017	9	July15_bear1_forage1_final	coei_075	0:35:28	N	N			4	Y	N	gullvisit_06	36:22	B	medium	No	No
07-15-2017	9	July15_bear1_forage1_final	coei_076	0:35:36	N	N			3	N					near	No	No
07-15-2017	9	July15_bear1_forage1_final	coei_077	0:35:46	Y	Y	36:01	N	3	N					near	No	No
07-15-2017	9	July15_bear1_forage1_final	coei_078	0:35:38	N	N			3	N					near	No	No
07-15-2017	9	July15_bear1_forage1_final	coei_079	0:35:32	N	N			4	N					medium	No	No
07-15-2017	9	July15_bear1_forage1_final	coei_080	0:35:53	N	N			3	N					near	No	No
07-15-2017	9	July15_bear1_forage1_final	coei_081	0:35:58	N	N			3	N					near	No	No
07-15-2017	9	July15_bear1_forage1_final	coei_082	0:36:13	N	N			3	N					medium	No	No
07-15-2017	9	July15_bear1_forage1_final	coei_083	0:36:26	N	N			1	N					far	No	No
07-15-2017	9	July15_bear1_forage1_final	coei_084	0:36:28	N	N			1	N					far	No	No
07-15-2017	9	July15_bear1_forage1_final	coei_085	0:36:16	N	N			3	N					near	No	No
07-15-2017	9	July15_bear1_forage1_final	coei_086	0:36:41	N	N			0	N					far	Yes	Yes	37:01:00
07-15-2017	9	July15_bear1_forage1_final	coei_087	0:36:38	N	N			0	N					near	No	No
07-15-2017	9	July15_bear1_forage1_final	coei_088	0:36:41	N	N			0	N					medium	Yes	Yes	37:01:00
07-15-2017	9	July15_bear1_forage1_final	coei_089	0:36:42	N	N			0	N					medium	No	No
07-15-2017	9	July15_bear1_forage1_final	coei_090	0:36:55	N	N			0	N					far	No	No
07-15-2017	9	July15_bear1_forage1_final	coei_091	0:37:09	Y	Y	37:19	N	1	N					medium	No	No
07-15-2017	9	July15_bear1_forage1_final	coei_092	0:37:18	N	N			1	N					medium	No	No
07-15-2017	9	July15_bear1_forage1_final	coei_093	0:37:23	N	N			1	N					far	No	No
07-15-2017	9	July15_bear1_forage1_final	coei_094	0:37:20	N	N			2	N					medium	Yes	Yes	37:26:00
07-15-2017	9	July15_bear1_forage1_final	coei_095	0:37:28	N	N			0	N					medium	Yes	Yes	38:11:00
07-15-2017	9	July15_bear1_forage1_final	coei_096	0:37:46	N	N			3	N					medium	No	No
07-15-2017	9	July15_bear1_forage1_final	coei_097	0:37:46	N	N			3	N					medium	No	No
07-15-2017	9	July15_bear1_forage1_final	coei_098	0:37:56	N	N			0	N					far	No	No
07-15-2017	9	July15_bear1_forage1_final	coei_099	0:37:57	N	N			0	N					medium	No	No
07-15-2017	9	July15_bear1_forage1_final	coei_100	0:37:45	Y	Y	37:53	N	4	N					medium	Yes	Yes	38:32:00
07-15-2017	9	July15_bear1_forage1_final	coei_101	0:37:59	N	N			0	N					far	No	No
07-15-2017	9	July15_bear1_forage1_final	coei_102	0:38:08	N	N			2	N					far	No	No
07-15-2017	9	July15_bear1_forage1_final	coei_103	0:38:09	N	N			3	N					far	Yes	Yes	39:07:00
07-15-2017	9	July15_bear1_forage1_final	coei_104	0:38:19	N	N			0	N					medium	No	No
07-15-2017	9	July15_bear1_forage1_final	coei_105	0:38:19	N	N			0	N					near	No	No
07-15-2017	9	July15_bear1_forage1_final	coei_106	0:38:14	N	N			1	N					medium	No	No
07-15-2017	9	July15_bear1_forage1_final	coei_107	0:38:14	N	N			1	N					far	No	No
07-15-2017	9	July15_bear1_forage1_final	coei_108	0:38:24	N	N			0	N					near	Yes	Yes	38:44:00
07-15-2017	10	July15_bear1_forage1_final	coei_109	0:46:17	N	N			1	N					near	No	No
07-15-2017	10	July15_bear1_forage1_final	coei_110	0:46:20	N	N			0	N					near	No	No
07-15-2017	10	July15_bear1_forage1_final	coei_111	0:47:23	N	N			1	N					far	No	No
07-15-2017	10	July15_bear1_forage1_final	coei_112	0:47:23	N	N			1	N					medium	No	No
07-15-2017	10	July15_bear1_forage1_final	coei_113	0:47:52	N	N			0	N					far	Yes	Yes	47:56:00
07-15-2017	10	July15_bear1_forage1_final	coei_114	0:50:15	N	N			0	N					medium	No	No
07-19-2017	21	July19_bear1_forage2_final	coei_115	0:09:06	Y	Y	9:17	Y	0	N					far	No	No
07-15-2017	11	July15_bear1_forage2_final	coei_116	0:01:13	N	N			4	N					near	No	No
07-15-2017	11	July15_bear1_forage2_final	coei_117	0:04:55	Y	Y	5:01	Y	1	N					far	Yes	Yes	8:50
07-15-2017	11	July15_bear1_forage2_final	coei_118	0:04:38	N	N			0	N					near	Yes	Yes	4:57
07-15-2017	11	July15_bear1_forage2_final	coei_119	0:11:26	N	N			2	N					near	No	No
07-15-2017	13	July15_bear1_forage2_final	coei_120	0:38:15	N	N			10	Y	N	gullvisit_07	44:21	B	near	Yes	Yes	38:48:00
07-15-2017	13	July15_bear1_forage2_final	coei_120	0:38:15	N	N			10	Y	N	gullvisit_08	44:44	B	near	Yes	Yes	38:48:00
07-15-2017	13	July15_bear1_forage2_final	coei_121	0:38:25	Y	Y	38:35	Y	13	Y	N	gullvisit_09	40:19	B	far	Yes	Yes	45:13:00
07-15-2017	13	July15_bear1_forage2_final	coei_121	0:38:25	Y	Y	38:35	Y	13	Y	N	gullvisit_10	40:48	B	far	Yes	Yes	45:13:00
07-15-2017	13	July15_bear1_forage2_final	coei_121	0:38:25	Y	Y	38:35	Y	13	Y	N	gullvisit_11	44:25	B	far	Yes	Yes	45:13:00
07-15-2017	13	July15_bear1_forage2_final	coei_121	0:38:25	Y	Y	38:35	Y	13	Y	N	gullvisit_12	45:01	B	far	Yes	Yes	45:13:00
07-15-2017	13	July15_bear1_forage2_final	coei_122	0:38:22	N	N			13	N					near	No	No
07-15-2017	13	July15_bear1_forage2_final	coei_123	0:40:11	Y	Y	40:27	Y	16	N					near	Yes	Yes	44:54:00
07-15-2017	13	July15_bear1_forage2_final	coei_124	0:44:18	Y	Y	45:59	Y	5	Y	N	gullvisit_13	47:02	B	far	Yes	Yes	47:02:00
07-15-2017	13	July15_bear1_forage2_final	coei_125	0:44:24	N	N			5	N					near	Yes	Yes
07-15-2017	13	July15_bear1_forage2_final	coei_126	0:44:54	N	N			4	Y	N	gullvisit_14	47:25	B	medium	Yes	Yes	47:02:00
07-15-2017	13	July15_bear1_forage2_final	coei_126	0:44:54	N	N			4	Y	N	gullvisit_15	47:33	B	medium	Yes	Yes	47:02:00
07-15-2017	13	July15_bear1_forage2_final	coei_126	0:44:54	N	N			4	Y	N	gullvisit_16	47:53	B	medium	Yes	Yes	47:02:00
07-15-2017	13	July15_bear1_forage2_final	coei_126	0:44:54	N	N			4	Y	N	gullvisit_17	48:23	B	medium	Yes	Yes	47:02:00
07-15-2017	13	July15_bear1_forage2_final	coei_126	0:44:54	N	N			4	Y	N	gullvisit_18	48:30	B	medium	Yes	Yes	47:02:00
07-15-2017	13	July15_bear1_forage2_final	coei_126	0:44:54	N	N			4	Y	N	gullvisit_19	48:39	B	medium	Yes	Yes	47:02:00
07-15-2017	13	July15_bear1_forage2_final	coei_126	0:44:54	N	N			4	Y	N	gullvisit_20	49:38	B	medium	Yes	Yes	47:02:00
07-15-2017	13	July15_bear1_forage2_final	coei_127	0:45:02	Y	Y	47:22	Y	5	Y	N	gullvisit_21	49:17	B	near	Yes	Yes	45:43:00
07-15-2017	13	July15_bear1_forage2_final	coei_128	0:49:16	Y	Y	49:22	Y	11	N					medium	No	No
07-15-2017	13	July15_bear1_forage2_final	coei_129	0:49:19	N	N			12	N					medium	Yes	Yes	50:44:00
07-15-2017	13	July15_bear1_forage2_final	coei_130	0:49:22	N	N			12	N					near	Yes	Yes	49:36:00
07-15-2017	15	July15_bear1_forage4_final	coei_131	0:02:12	Y	Y	2:33	Y	11	N					medium	Yes	Yes	7:18
07-15-2017	15	July15_bear1_forage4_final	coei_132	0:02:12	N	N			11	N					far	No	No
07-15-2017	15	July15_bear1_forage4_final	coei_133	0:02:03	N	N			11	Y	Y	gullvisit_22	3:03	B	near	No	No
07-15-2017	15	July15_bear1_forage4_final	coei_133	0:02:03	N	N			11	Y	Y	gullvisit_23	4:08	B	near	No	No
07-15-2017	15	July15_bear1_forage4_final	coei_133	0:02:03	N	N			11	Y	Y	gullvisit_24	5:19	B	near	No	No
07-15-2017	15	July15_bear1_forage4_final	coei_134	0:02:10	N	N			11	N					near	No	No
07-15-2017	15	July15_bear1_forage4_final	coei_135	0:02:18	N	N			11	N					near	Yes	Yes	2:20
07-15-2017	15	July15_bear1_forage4_final	coei_136	0:02:18	N	N			11	N					medium	Yes	Yes
07-15-2017	15	July15_bear1_forage4_final	coei_137	0:02:15	N	N			11	N					near	Yes	Yes	3:07
07-15-2017	15	July15_bear1_forage4_final	coei_138	0:02:21	Y	Y	7:13	Y	11	N					medium	No	No
07-15-2017	15	July15_bear1_forage4_final	coei_139	0:02:14	N	N			11	Y	Y	gullvisit_25	5:19	F	near	Yes	Yes	7:00
07-15-2017	15	July15_bear1_forage4_final	coei_139	0:02:14	N	N			11	Y	Y	gullvisit_26	5:52	F	near	Yes	Yes	7:00
07-15-2017	15	July15_bear1_forage4_final	coei_139	0:02:14	N	N			11	Y	Y	gullvisit_27	6:40	F	near	Yes	Yes	7:00
07-15-2017	15	July15_bear1_forage4_final	coei_139	0:02:14	N	N			11	Y	N	gullvisit_28	7:20	B	near	Yes	Yes	7:00
07-15-2017	15	July15_bear1_forage4_final	coei_140	0:02:16	N	N			10	Y	Y	gullvisit_29	6:09	F	near	No	No
07-15-2017	15	July15_bear1_forage4_final	coei_141	0:02:21	N	N			12	Y	Y	gullvisit_30	7:09	B	near	Yes	Yes	3:51
07-15-2017	15	July15_bear1_forage4_final	coei_142	0:02:22	N	N			10	N					near	Yes	Yes	2:51
07-15-2017	15	July15_bear1_forage4_final	coei_143	0:02:24	N	N			11	N					near	No	No
07-15-2017	15	July15_bear1_forage4_final	coei_144	0:02:18	Y	Y	7:00	Y	11	N					near	Yes	Yes	2:19
07-15-2017	15	July15_bear1_forage4_final	coei_145	0:03:17	N	N			9	N					near	No	No
07-15-2017	15	July15_bear1_forage4_final	coei_146	0:06:46	N	N			7	N					near	Yes	Yes	12:53
07-15-2017	15	July15_bear1_forage4_final	coei_147	0:06:44	N	N			6	N					near	Yes	Yes	16:30
07-15-2017	15	July15_bear1_forage4_final	coei_148	0:07:10	N	N			4	N					far	Yes	Yes	14:13
07-15-2017	15	July15_bear1_forage4_final	coei_149	0:07:12	N	N			4	N					near	Yes	Yes	8:35
07-15-2017	15	July15_bear1_forage4_final	coei_150	0:07:33	N	N			4	N					near	Yes	Yes	7:34
07-15-2017	15	July15_bear1_forage4_final	coei_151	0:06:57	N	N			6	N					near	Yes	Yes	8:31
07-15-2017	15	July15_bear1_forage4_final	coei_152	0:07:35	N	N			4	N					near	Yes	Yes	7:37
07-15-2017	15	July15_bear1_forage4_final	coei_153	0:06:41	N	N			6	N					near	Yes	Yes	7:41
07-15-2017	15	July15_bear1_forage4_final	coei_154	0:06:41	Y	Y	11:52	Y	6	N					near	No	No
07-15-2017	15	July15_bear1_forage4_final	coei_155	0:11:17	N	N			1	N					near	No	No
07-15-2017	15	July15_bear1_forage4_final	coei_156	0:06:44	N	N			6	N					near	Yes	Yes	7:20
07-15-2017	15	July15_bear1_forage4_final	coei_157	0:12:03	N	N			1	N					medium	Yes	Yes	13:05
07-15-2017	15	July15_bear1_forage4_final	coei_158	0:07:06	Y	Y	12:22	Y	6	N					near	No	No
07-15-2017	15	July15_bear1_forage4_final	coei_159	0:12:01	N	N			1	N					near	No	No
07-15-2017	15	July15_bear1_forage4_final	coei_160	0:12:01	N	N			0	N					near	No	No
07-16-2017	19	July16_bear2_forage2_final_inked	coei_161	0:11:22	N	N			28	Y	N	gullvisit_31	11:41	B	medium	Yes	Yes	11:53
07-16-2017	19	July16_bear2_forage2_final_inked	coei_162	0:11:22	N	N			29	N					medium	Yes	Yes	11:41
07-16-2017	19	July16_bear2_forage2_final_inked	coei_163	0:11:35	N	N			25	N					far	Yes	Yes	12:22
07-16-2017	19	July16_bear2_forage2_final_inked	coei_164	0:11:28	Y	Y	11:50	Y	25	Y	N	gullvisit_32	12:44	B	near	Yes	Yes	12:44
07-16-2017	19	July16_bear2_forage2_final_inked	coei_165	0:11:43	Y	Y	13:39	Y	17	Y	N	gullvisit_33	14:43	B	near	Yes	Yes	12:10
07-16-2017	19	July16_bear2_forage2_final_inked	coei_166	0:11:48	N	N			17	Y	Y	gullvisit_34	13:34	B	far	Yes	Yes	12:13
07-16-2017	19	July16_bear2_forage2_final_inked	coei_167	0:11:48	Y	Y	12:53	Y	17	Y	N	gullvisit_35	13:38	B	far	Yes	Yes	12:13
07-16-2017	19	July16_bear2_forage2_final_inked	coei_168	0:11:44	N	N			19	Y	N	gullvisit_36	12:47	B	medium	Yes	Yes	12:49
07-16-2017	19	July16_bear2_forage2_final_inked	coei_169	0:12:42	N	N			14	N					near	Yes	Yes	12:54
07-16-2017	19	July16_bear2_forage2_final_inked	coei_170	0:12:42	N	N			14	N					near	Yes	Yes	12:57
07-16-2017	19	July16_bear2_forage2_final_inked	coei_171	0:12:46	Y	Y	14:45	Y	14	Y	N	gullvisit_37	15:45	B	near	Yes	Yes	16:18
07-16-2017	19	July16_bear2_forage2_final_inked	coei_171	0:12:46	Y	Y	14:45	Y	14	Y	N	gullvisit_38	16:21	B	near	Yes	Yes	16:18
07-16-2017	19	July16_bear2_forage2_final_inked	coei_172	0:12:46	N	N			14	N					off-camera	Yes	Yes	13:59
07-16-2017	19	July16_bear2_forage2_final_inked	coei_173	0:12:48	N	N			14	Y	N	gullvisit_39	13:35	B	far	Yes	Yes	14:05
07-16-2017	19	July16_bear2_forage2_final_inked	coei_174	0:14:40	Y	N	15:48	Y	21	Y	Y	gullvisit_40	15:09	F	far	Yes	Yes	15:10
07-16-2017	19	July16_bear2_forage2_final_inked	coei_174	0:14:40	Y	Y	15:48	Y	21	Y	Y	gullvisit_41	16:17	B	far	Yes	Yes	15:10
07-16-2017	19	July16_bear2_forage2_final_inked	coei_175	0:14:41	Y	N	16:20	Y	22	Y	N	gullvisit_42	16:09	F	near	Yes	Yes	14:59
07-16-2017	19	July16_bear2_forage2_final_inked	coei_175	0:14:41	Y	Y	16:20	Y	22	Y	Y	gullvisit_43	17:25	B	near	Yes	Yes	14:59
07-16-2017	19	July16_bear2_forage2_final_inked	coei_176	0:14:42	N	N			24	N					medium	Yes	Yes	14:54
07-16-2017	19	July16_bear2_forage2_final_inked	coei_177	0:15:14	N	N			19	Y	Y	gullvisit_44	15:52	F	near	Yes	Yes	15:23
07-16-2017	19	July16_bear2_forage2_final_inked	coei_177	0:15:14	N	N			19	Y	Y	gullvisit_45	17:26	B	near	Yes	Yes	15:23
07-16-2017	19	July16_bear2_forage2_final_inked	coei_177	0:15:14	N	N			19	Y	N	gullvisit_46	17:31	B	near	Yes	Yes	15:23
07-16-2017	19	July16_bear2_forage2_final_inked	coei_178	0:15:46	N	N			18	N					far	Yes	Yes	16:16
07-16-2017	19	July16_bear2_forage2_final_inked	coei_179	0:15:45	N	N			16	Y	N	gullvisit_47	16:45	F	near	Yes	Yes	16:45
07-16-2017	19	July16_bear2_forage2_final_inked	coei_180	0:16:02	N	N			17	N					near	Yes	Yes	16:04
07-16-2017	19	July16_bear2_forage2_final_inked	coei_181	0:16:13	N	N			18	N					near	Yes	Yes	16:15
07-16-2017	19	July16_bear2_forage2_final_inked	coei_182	0:16:11	N	N			18	N					near	Yes	Yes	16:14
07-16-2017	19	July16_bear2_forage2_final_inked	coei_183	0:16:16	N	N			22	N					near	Yes	Yes	16:29
07-16-2017	19	July16_bear2_forage2_final_inked	coei_184	0:16:13	N	N			17	N					near	Yes	Yes	16:42
07-16-2017	19	July16_bear2_forage2_final_inked	coei_185	0:17:12	Y	Y	17:39	Y	19	Y	Y	gullvisit_48	18:05	B	near	Yes	Yes	17:13
07-16-2017	19	July16_bear2_forage2_final_inked	coei_186	0:17:31	Y	Y	17:53	Y	25	N					near	Yes	Yes	18:43
07-16-2017	19	July16_bear2_forage2_final_inked	coei_187	0:17:48	N	N			18	N					far	Yes	Yes	18:18
07-16-2017	19	July16_bear2_forage2_final_inked	coei_188	0:17:48	N	N			18	N					near	No	No
07-16-2017	19	July16_bear2_forage2_final_inked	coei_189	0:17:49	N	N			19	N					near	No	No
07-16-2017	19	July16_bear2_forage2_final_inked	coei_190	0:18:02	N	N			19	N					medium	No	No
07-16-2017	19	July16_bear2_forage2_final_inked	coei_191	0:18:06	N	N			18	Y	Y	gullvisit_49	18:53	F	near	Yes	Yes	19:06
07-16-2017	19	July16_bear2_forage2_final_inked	coei_191	0:18:06	N	N			18	Y	N	gullvisit_50	18:57	F	near	Yes	Yes	19:06
07-16-2017	19	July16_bear2_forage2_final_inked	coei_192	0:18:03	Y	Y	18:11	Y	21	N					medium	No	No
07-16-2017	20	July16_bear2_forage2_final_inked	coei_193	0:23:53	N	N			7	N					near	Yes	Yes	24:42:00
07-16-2017	20	July16_bear2_forage2_final_inked	coei_194	0:24:26	N	N			8	N					near	Yes	Yes	24:55:00
